# Supplementary material for: P16 DNA Methylation Coupled with Somatic Copy Number Variations in the Development of Gastric Carcinomas
Source: Cancers (Basel). 2026 May 15;18(10):1605. doi: 10.3390/cancers18101605 (PMC13204808; doi:10.3390/cancers18101605)
Supplement: Supplementary file 1 [file cancers-18-01605-s001.zip]

Archive with 1 entries (1 files):
- cancers-4282751-supplementary.xlsx
