# Supplementary material for: P16 DNA Methylation Coupled with Somatic Copy Number Variations in the Development of Gastric Carcinomas
Source: Cancers (Basel). 2026 May 15;18(10):1605. doi: 10.3390/cancers18101605 (PMC13204808; doi:10.3390/cancers18101605)
Supplement: Supplementary file 1 [file cancers-18-01605-s001.zip › cancers-4282751-supplementary.xlsx]

## Sheet: Sheet1
Case ID	WBC CN	SM CN	SM CN（relative to WBC）	GC CN	GC CN（relative to WBC）	SM CNV	SM CNV Type	GC CNV	GC CNV Type	Sex	age range (year)	Neoadjuvnt chemo- therapy	Cancer mass location	Differentiation	Clinical stage	Local invasion	Lymph metastasis	SM-P16-methylation	GC-P16-methylation	Dead（1） or not	Followup months, post gastrotomy
#1501	1.95513	2.27108	2.32321	2.09377	2.14183	0.216117	amplification	0.0988421	diploid	M	＜60	Yes	cardiac	well or moderate	IIA	T3-4	no	0	0	0	69.2895
#1502	2.01308	2.2944	2.27949	1.32829	1.31966	0.188712	diploid	-0.599832	deletion	M	＞60	no	cardiac	well or moderate	IB	T1-2	no	3.24526e-05	0.00025715	0	67.154
#1503	2.05701	2.13749	2.07825	2.39994	2.33343	0.0553692	diploid	0.222454	amplification	M	＞60	no	noncardiac	well or moderate	IIA	T3-4	no	0.000578348	0.000217873	1	61.5688
#1504	2.08172	2.19553	2.10934	1.9927	1.91448	0.0767942	diploid	-0.0630458	diploid	M	＞60	no	cardiac	poor	IA	T1-2	no	0.000523384	0	0	39.9836
#1505	2.01999	2.28875	2.2661	2.1448	2.12357	0.18021	diploid	0.0864948	diploid	M	＜60	no	noncardiac	poor	IIA	T3-4	no	0.000534841	0.000401742	0	56.2793
#1506	2.11113	2.24485	2.12668	2.60268	2.46568	0.0886022	diploid	0.301987	amplification	M	＞60	Yes	cardiac	well or moderate	IIA	T3-4	no	0	0	0	34.2012
#1507	1.97655	2.3731	2.40126	1.8599	1.88197	0.263789	amplification	-0.087755	diploid	M	＜60	Yes	noncardiac	poor	IIB	T3-4	no	0.00261022	0.000971131	0	65.117
#1508	1.98124	2.38168	2.40423	2.41944	2.44235	0.265577	amplification	0.28827	amplification	F	＜60	no	noncardiac	poor	IIIA	T3-4	no	0.00129281	0	0	17.6756
#1509	2.06046	2.44866	2.3768	2.13304	2.07045	0.249021	amplification	0.049944	diploid	M	＞60	Yes	noncardiac	well or moderate	IIA	T3-4	no	0	0	0	62.883
#1510	2.10644	2.04979	1.94621	1.9857	1.88536	-0.039332	diploid	-0.085162	diploid	M	＞60	no	noncardiac	poor	IIA	T3-4	no	0.00135233	0.0148733	1	40.9363
#1511	2.02703	2.33722	2.30606	3.3076	3.26351	0.205432	amplification	0.706423	amplification	M	＞60	Yes	noncardiac	well or moderate	IIA	T3-4	no	0	0	0	47.8029
#1512	1.96646	2.18838	2.22571	2.16574	2.20269	0.154268	diploid	0.139265	diploid	F	＞60	Yes	noncardiac	poor	IIA	T3-4	no	0.00365389	0.00201291	0	62.5216
#1513	1.963	2.09904	2.1386	2.80503	2.8579	0.0966668	diploid	0.514954	amplification	M	＞60	no	noncardiac	poor	IIB	T3-4	no	0	0.0107536	0	36.6653
#1514	1.9647	2.05979	2.0968	1.32837	1.35224	0.0681889	diploid	-0.564653	deletion	F	＜60	Yes	cardiac	well or moderate	IIIA	T3-4	no	0.000484234	0	1	1.08419
#1515	1.86397	2.15879	2.31633	2.10236	2.25578	0.211838	amplification	0.173626	diploid	M	＞60	no	noncardiac		IIA	T3-4	no	0	0	0	60.7474
#1516	2.02486	2.14762	2.12125	2.074	2.04853	0.0849149	diploid	0.0345903	diploid	F	＜60	Yes	cardiac	well or moderate	IIA	T3-4	no	0.00390874	0.000953836	0	53.2238
#1517	2.01404	2.18776	2.1725	1.70305	1.69117	0.119358	diploid	-0.241978	deletion	F	＜60	no	noncardiac	well or moderate	IIA	T3-4	no	0.00170061	0.000373551	0	61.2074
#1518	2.05905	2.1886	2.12584	2.89651	2.81344	0.0880308	diploid	0.492336	amplification	M	＜60	Yes	noncardiac	well or moderate	IIA	T3-4	no	0.00138313	0	0	57.0021
#1519	2.03274	2.08591	2.05232	2.01271	1.9803	0.0372553	diploid	-0.0142835	diploid	M	＞60	no	cardiac	poor	IIA	T3-4	no	0.00225701	0.000897232	0	51.5154
#1520	2.00624	2.19526	2.18843	2.11559	2.10901	0.129894	diploid	0.0765632	diploid	M	＜60	no	cardiac	well or moderate	IIA	T3-4	no	0	0.0396475	0	14.2916
#1521	2.04655	2.06164	2.01475	2.55954	2.50133	0.0106031	diploid	0.322694	amplification	M	＜60	Yes	cardiac	poor	IIIA	T3-4	yes	0	0	1	13.8645
#1522	2.01145	2.13644	2.12428	1.6318	1.62251	0.0869739	diploid	-0.301772	deletion	M	＞60	no	cardiac		IIIA	T3-4	yes	0	0.0379296	1	45.963
#1523	2.06554	2.27444	2.20227	2.37833	2.30286	0.138991	diploid	0.203427	amplification	M	＜60	no	noncardiac	well or moderate	IIIA	T3-4	yes	0.001835	0.00126484	1	46.6201
#1524	2.05618	2.15965	2.10064	2.06937	2.01283	0.0708292	diploid	0.00922409	diploid	M	＞60	no	noncardiac	well or moderate	IIIA	T3-4	yes	0.000702931	0.000155001	0	67.3183
#1525	2.02729	2.05833	2.03063	2.3463	2.31472	0.0219239	diploid	0.210835	amplification	F	＜60	no	cardiac	poor	IIIA	T3-4	yes	0.00392026	0.000830246	0	67.1869
#1526	2.03849	2.13102	2.09078	1.77332	1.73984	0.0640408	diploid	-0.201046	deletion	M	＜60	Yes	cardiac	poor	IIIA	T3-4	yes	0.0011903	0.0236855	1	15.4743
#1527	1.99231	2.24995	2.25863	2.00383	2.01157	0.17545	diploid	0.00832084	diploid	F	＞60	no	noncardiac	poor	IIIA	T3-4	yes	0.000633605	0	1	18.5955
#1528	1.99925	2.14331	2.14411	1.43525	1.43579	0.100378	diploid	-0.478156	deletion	M	＞60	no	noncardiac	well or moderate	IIIA	T3-4	yes	0.00125678	0.000460446	0	60.9774
#1529	2.05258	2.19921	2.14287	1.63069	1.58892	0.0995461	diploid	-0.331953	deletion	M	＞60	no	noncardiac	poor	IIIA	T3-4	yes	0	0.000692241	0	60.846
#1530	1.97258	2.09147	2.12054	1.64264	1.66547	0.084432	diploid	-0.264068	deletion	M	＞60	no	noncardiac	poor	IIIA	T3-4	yes	0.0086879	0.00170816	1	44.4189
#1531	2.01887	2.12831	2.10841	1.7509	1.73453	0.0761578	diploid	-0.205453	deletion	M	＞60	no	noncardiac	well or moderate	IIIA	T3-4	yes	0.00141314	0.000229782	1	47.8029
#1532	1.95336	2.14344	2.19461	2.2361	2.28948	0.133966	diploid	0.195022	diploid	F	＞60	no	noncardiac	poor	IIIA	T3-4	yes	0.00228383	0.000556725	0	59.2361
#1533	1.99557	2.11946	2.12417	1.28708	1.28993	0.0868966	diploid	-0.632703	deletion	M	＜60	no	noncardiac	poor	IIIA	T3-4	yes	0.00110643	0.000802586	0	47.4743
#1534	2.00092	2.35614	2.35506	2.51722	2.51606	0.235761	amplification	0.331169	amplification	M	＜60	no	noncardiac	poor	IIIA	T3-4	yes	0.000315589	0.0954472	0	56.7721
#1535	1.95166	2.02222	2.07231	1.14921	1.17767	0.0512367	diploid	-0.764061	deletion	M	＞60	no	cardiac	well or moderate	IIIA	T3-4	yes	0.00169559	0	0	45.5359
#1536	2.02008	2.09654	2.0757	1.38837	1.37458	0.0536006	diploid	-0.541014	deletion	M	＞60	no	noncardiac	well or moderate	IIB	T1-2	yes	0.0253595	0.000520484	0	37.6838
#1537	2.07192	2.08552	2.01313	2.12857	2.05468	0.00943772	diploid	0.0389142	diploid	M	＞60	no	noncardiac	well or moderate	IIA	T1-2	yes	0.000299763	0.0651008	0	60.4189
#1538	1.98192	2.08296	2.10196	2.11315	2.13243	0.0717374	diploid	0.0924994	diploid	F	＜60	no	cardiac	poor	IIIA	T3-4	yes	0.000439244	0.000509995	1	26.9405
#1539	2.07377	2.26173	2.18128	1.97795	1.90759	0.125172	diploid	-0.0682517	diploid	F	＞60	Yes	cardiac	poor	IIIA	T3-4	yes	0.00137887	0	1	31.9671
#1540	1.99264	2.13481	2.1427	1.90513	1.91217	0.0994277	diploid	-0.0647912	diploid	F	＞60	no	noncardiac	poor	IIIA	T3-4	yes	0.00217603	0	1	37.5852
#1541	2.05033	2.47445	2.41372	2.08465	2.03348	0.271256	amplification	0.0239528	diploid	F	＞60	Yes	noncardiac	well or moderate	IB	T1-2	no	0.00137806	0.00881786	0	91.9918
#1542	1.67953	2.28916	2.72596	2.28124	2.71652	0.446762	amplification	0.441759	amplification	F	＞60	Yes	noncardiac	poor	IIA	T1-2	yes	0.000387119	0.000424969	0	92.0575
#1543	2.11021	2.52918	2.39709	2.35989	2.23664	0.261285	amplification	0.161333	diploid	F	＞60	Yes	cardiac	well or moderate	IIA	T1-2	yes	0.000290073	0	1	0.459959
#1544	2.14163	2.36799	2.21139	1.74323	1.62795	0.144953	diploid	-0.296943	deletion	F	＜60	Yes	noncardiac	well or moderate	IIA	T1-2	yes	0.00258057	0	0	81.8398
#1545	1.9112	2.11237	2.21052	2.22871	2.33226	0.144383	diploid	0.221728	amplification	M	＞60	Yes	noncardiac	poor	IIA	T1-2	yes	0	0.00131491	1	64.9528
#1546	2.07398	1.77907	1.71561	1.7285	1.66684	-0.22128	deletion	-0.262888	deletion	F	＞60	Yes	cardiac	well or moderate	IA	T1-2	no	0.00247372	0.0032703	1	64.8214
#1547	1.78128	1.90486	2.13875	1.75168	1.96676	0.0967701	diploid	-0.0241765	diploid	M	＜60	Yes	noncardiac	poor	IA	T1-2	no	0.00326024	0	0	83.0554
#1548	1.76612	1.70579	1.93168	1.75074	1.98258	-0.0501446	diploid	-0.0126205	diploid	F	＞60	no	noncardiac	well or moderate	IIA	T1-2	yes	0.00116509	0	0	79.6715
#1549	2.00185	1.67891	1.67736	1.37484	1.37357	-0.253805	deletion	-0.542065	deletion	M	＜60	no	noncardiac	well or moderate	IIB	T1-2	yes	0.000643545	0	0	67.0883
#1550	2.04972	1.76762	1.72474	1.65686	1.61667	-0.213621	deletion	-0.306978	deletion	F	＜60	no	noncardiac	poor	IIA	T1-2	yes	0.00623003	0.000442635	0	43.6304
#1551	2.1217	1.95516	1.84302	1.7207	1.62201	-0.117929	diploid	-0.30222	deletion	M	＜60	Yes	noncardiac	well or moderate	IA	T1-2	no	0.001397	0.00101638	0	76.0903
#1552	2.11039	1.78505	1.69168	1.43342	1.35844	-0.24154	deletion	-0.55805	deletion	M	＞60	no	noncardiac	poor	IIIA	T1-2	yes	0.00213097	0.074051	0	68.7967
#1553	1.83054	1.66859	1.82305	0.977801	1.06832	-0.133642	diploid	-0.904657	deletion	M	＞60	no	noncardiac	well or moderate	IA	T1-2	no	0	0	1	7.55647
#1554	1.9065	1.76894	1.85569	1.7892	1.87695	-0.108042	diploid	-0.0916122	diploid	F	＜60	no	noncardiac	poor	IA	T1-2	no	0.000384295	0	1	25.5277
#1555	1.82585	1.8971	2.07805	1.0767	1.1794	0.0552284	diploid	-0.761945	deletion	M	＜60	no	noncardiac	poor	IB	T1-2	no	0.00214669	0.000377678	0	83.2854
#1556	1.9437	1.61199	1.65868	1.84875	1.90229	-0.269962	deletion	-0.0722596	diploid	F	＞60	no	noncardiac	poor	IB	T1-2	no	0.00868821	0.00347743	0	71.655
#1557	2.0561	1.71466	1.66788	1.90895	1.85687	-0.261986	deletion	-0.107129	diploid	M	＞60	Yes	noncardiac	well or moderate	IIB	T1-2	yes	0.00262795	0	0	77.306
#1558	2.15174	2.06513	1.91949	1.43975	1.33822	-0.0592746	diploid	-0.579689	deletion	F	＞60	no	noncardiac	poor	IB	T1-2	yes	0.000644294	0	0	69.7823
#1559	1.62257	2.08914	2.5751	1.59337	1.964	0.364626	amplification	-0.026202	diploid	M	＞60	Yes	noncardiac	well or moderate	IA	T1-2	no	0.00257772	0	0	66.2998
#1560	1.88255	2.10351	2.23475	2.03319	2.16004	0.160111	diploid	0.111058	diploid	F	＜60	Yes	noncardiac	well or moderate	IIB	T1-2	yes	0.00175991	0.000971529	0	65.6756
#1561	2.04431	1.94115	1.89908	1.66989	1.6337	-0.0746961	diploid	-0.291854	deletion	M	＞60	Yes	noncardiac	poor	IIA	T3-4	no	0.000377608	0.000180519	0	66.037
#1562	2.15778	1.86477	1.72842	1.30327	1.20798	-0.210548	deletion	-0.727409	deletion	M	＜60	Yes	cardiac	poor	IIIA	T3-4	yes	0.000299717	0	1	36.9281
#1563	1.96032	1.77124	1.80709	1.69806	1.73244	-0.146329	diploid	-0.207194	deletion	F	＞60	Yes	noncardiac	poor	IIIC	T3-4	yes	5.27177e-05	0	1	4.96099
#1564	1.9299	1.90173	1.9708	1.61298	1.67157	-0.0212153	diploid	-0.258798	deletion	M	＞60	Yes	noncardiac	poor	IIIC	T3-4	yes	0.000476863	0.00103259	1	15.2444
#1565	2.01537	1.77936	1.76579	1.70681	1.69379	-0.179689	diploid	-0.239742	deletion	M	＜60	Yes	noncardiac	well or moderate	IIA	T3-4	no	0	0.00125918	0	72.9692
#1566	2.176	1.05897	0.973314	1.83908	1.69033	-1.03902	deletion	-0.242695	deletion	M	＜60	Yes	noncardiac	well or moderate	IIIB	T3-4	yes	0	0.00173067	1	15.3758
#1567	1.90193	1.88058	1.97754	1.82674	1.92093	-0.016292	diploid	-0.058195	diploid	M	＞60	no	noncardiac	poor	IIIA	T3-4	yes	0.00720098	0.0253794	1	10.3819
#1568	1.96069	1.7175	1.75194	1.49768	1.5277	-0.191048	diploid	-0.388634	deletion	F	＞60	Yes	cardiac	well or moderate	IIIB	T3-4	yes	0	0.226864	1	28.0246
#1569	2.02469	1.63581	1.61586	1.25725	1.24192	-0.307695	deletion	-0.687427	deletion	F	＞60	no	noncardiac	well or moderate	IIIB	T3-4	yes	0.000464219	0.0697082	0	65.5441
#1570	1.98882	1.97065	1.98173	1.15069	1.15716	-0.0132417	diploid	-0.789414	deletion	F	＜60	no	noncardiac	well or moderate	IIIA	T3-4	yes	0.000402845	0	0	71.5236
#1571	2.04606	1.77849	1.73846	1.05719	1.03339	-0.20219	deletion	-0.952613	deletion	M	＞60	no	cardiac	poor	IIA	T3-4	no	0	0.000971091	0	71.3593
#1572	2.06988	1.85383	1.79124	1.99123	1.92401	-0.15904	diploid	-0.0558849	diploid	M	＞60	Yes	noncardiac	poor	IIIA	T3-4	yes	0.000560332	0	1	11.2361
#1573	2.05931	2.17243	2.10986	1.96759	1.91092	0.0771453	diploid	-0.0657346	diploid	M	＞60	no	noncardiac	poor	IIA	T3-4	no	0.00170769	0.00141487	1	45.7002
#1574	1.99984	1.83343	1.83357	0.774216	0.774277	-0.125341	diploid	-1.36908	deletion	M	＞60	no	noncardiac	well or moderate	IIIB	T3-4	yes	0.000727878	0	0	64.3285
#1575	2.06299	1.85785	1.80112	1.79971	1.74476	-0.151103	diploid	-0.196974	diploid	F	＞60	Yes	noncardiac	poor	IV	T3-4	yes	0.000528259	0.346329	1	8.47639
#1576	2.00405	1.69159	1.68817	2.21031	2.20584	-0.244543	deletion	0.141329	diploid	F	＜60	no	noncardiac	well or moderate	IIB	T3-4	yes	0.00598653	0.00449177	0	7.26078
#1577	2.08393	1.6762	1.60869	1.17212	1.12491	-0.314115	deletion	-0.830192	deletion	M	＞60	no	noncardiac	poor	IV	T3-4	yes	0.00302073	0	1	32.4928
#1578	1.95324	1.71786	1.75899	1.87567	1.92058	-0.185254	diploid	-0.0584614	diploid	M	＞60	no	cardiac	poor	IIIC	T3-4	yes	0.0027976	0.000944667	1	18.2669
#1579	2.05585	1.71082	1.66435	1.22304	1.18982	-0.265043	deletion	-0.749257	deletion	M	＜60	no	noncardiac	well or moderate	IIA	T3-4	no	0.000455452	0	0	64.9199
#1580	1.91661	1.93802	2.02234	1.51176	1.57753	0.0160242	diploid	-0.342329	deletion	M	＞60	no	cardiac	poor	IIIC	T3-4	yes	0.0013034	0	0	6.86653
#1581	1.95661	2.57046	2.62745	1.76173	1.8008	0.313726	amplification	-0.0996016	diploid	M	＞60	yes	Cardiac	well or moderate	I-II	T3-4	no	0.000635939	0	0	51.9754
#1582	1.93828	2.6469	2.73119	1.99139	2.05481	0.365596	amplification	0.0274036	diploid	M	＞60	yes	Cardiac		I-II	T3-4	no	0.00603017	0.000793145	1	5.78234
#1583	2.02217	2.1084	2.08528	1.93407	1.91286	0.0426393	diploid	-0.0435703	diploid	M	＜60	yes	noncardiac	poor	I-II	T3-4	no	0.00209583	0.218285	0	0.919918
#1584	1.9584	2.21372	2.26074	0.954222	0.974491	0.130371	diploid	-0.512754	deletion	M	＜60	no	noncardiac	well or moderate	I-II	T1-2	no	0.00457364	0	0	112.789
#1585	2.12015	2.22467	2.0986	1.72187	1.6243	0.0493002	diploid	-0.187852	diploid	M	＞60	no	Cardiac	well or moderate	I-II	T3-4	no	0.000727881	0	0	115.023
#1586	2.0507	2.41741	2.35765	1.91029	1.86307	0.178825	diploid	-0.0684661	diploid	M	＞60	no	noncardiac	well or moderate	I-II	T3-4	no	0.00294831	0	0	134.045
#1587	1.91681	2.37636	2.47949	2.35989	2.46231	0.239746	amplification	0.231155	amplification	M	＜60	yes	Cardiac	poor	I-II	T1-2	no	0.00367167	0.00229816	0	136.575
#1588	1.94176	2.0561	2.11777	1.53959	1.58577	0.0588842	diploid	-0.207115	deletion	M	＞60	no	noncardiac	poor	I-II	T1-2	no	0.00185555	0	1	102.702
#1589	2.01063	2.16372	2.15228	2.27493	2.2629	0.0761402	diploid	0.131451	diploid	M	＞60	no	noncardiac	poor	I-II	T3-4	no	0.00385173	0.00101238	1	69.4209
#1590	1.95266	2.34635	2.40323	2.15005	2.20218	0.201617	amplification	0.101091	diploid	M	＜60	no	noncardiac	well or moderate	I-II	T3-4	no	0.00278168	0.00322739	0	122.316
#1591	2.09263	1.95758	1.87092	2.04968	1.95895	-0.0645387	diploid	-0.0205241	diploid	M	＜60	no	noncardiac	well or moderate	I-II	T3-4	no	0.000718413	0.0013203	0	122.086
#1592	1.97436	2.18719	2.21559	2.09348	2.12067	0.107797	diploid	0.0603338	diploid	F	＜60	no	noncardiac	poor	I-II	T1-2	no	0	0.0131867	0	72.115
#1593	1.73686	1.97704	2.27657	1.99146	2.29317	0.138284	diploid	0.146586	diploid	F	＜60	no	noncardiac		I-II	T1-2	no	0.0100468	0.00965795	0	121.462
#1594	1.97412	1.96762	1.99341	2.00658	2.03288	-0.00329344	diploid	0.0164411	diploid	F	＞60	no	noncardiac	poor	I-II	T3-4	no	0.0197137	0.0100501	0	121.791
#1595	1.97371	1.97328	1.99957	1.26086	1.27766	-0.000215787	diploid	-0.36117	deletion	M	＞60	no	noncardiac	well or moderate	I-II	T3-4	no	0.0103723	0.00516823	0	121.725
#1596	1.98205	2.38919	2.41082	2.02663	2.04498	0.20541	amplification	0.0224909	diploid	M	＞60	no	noncardiac	poor	I-II	T3-4	no	0	0	1	33.6427
#1597	1.98755	2.12184	2.13513	2.104	2.11718	0.0675628	diploid	0.0585876	diploid	M	＜60	yes	Cardiac	poor	I-II	T3-4	no	0.00314166	0.000420232	1	53.191
#1598	1.85511	2.25874	2.43516	1.28405	1.38434	0.217579	amplification	-0.307828	deletion	M	＞60	no	Cardiac	well or moderate	I-II	T3-4	no	0.000515538	0	0	76.3203
#1599	2.19851	2.30973	2.10117	2.08422	1.89603	0.0505868	diploid	-0.0519861	diploid	M	＜60	no	noncardiac	poor	I-II	T1-2	no	0	0.000740605	0	96.8214
#1600	2.06662	2.30036	2.2262	2.60769	2.52362	0.113102	diploid	0.261811	amplification	F	＜60	no	noncardiac	poor	I-II	T3-4	no	0.00647348	0.00366803	0	97.0842
#1601	2.03823	2.11269	2.07306	0.590143	0.579073	0.0365312	diploid	-0.710463	deletion	M	＞60	no	Cardiac	well or moderate	I-II	T3-4	no	0	0	1	17.1828
#1602	2.01705	2.20873	2.19006	2.43852	2.41791	0.0950296	diploid	0.208956	amplification	F	＞60	no	noncardiac	poor	I-II	T3-4	no	0.00607845	0.00125717	0	2.20123
#1603	1.93761	2.26807	2.3411	2.29792	2.37192	0.170552	diploid	0.185959	diploid	M	＞60	no	noncardiac	well or moderate	I-II	T3-4	no	0.00418721	0.00082505	0	84.0739
#1604	1.9397	2.43218	2.50779	1.47629	1.52218	0.253894	amplification	-0.238909	deletion	M	＞60	no	noncardiac	poor	I-II	T3-4	no	0.00368145	0.00339605	1	6.17659
#1605	1.82091	2.37183	2.6051	2.52559	2.77399	0.302551	amplification	0.386994	amplification	M	＞60	no	noncardiac	well or moderate	I-II	T1-2	no	0.000274599	0.000775083	0	103.754
#1606	2.26838	2.27512	2.00594	1.68189	1.4829	0.00297148	diploid	-0.258552	deletion	F	＜60	yes	noncardiac	well or moderate	I-II	T1-2	no	0.000873378	0	0	106.021
#1607	2.04425	2.24159	2.19307	2.12313	2.07718	0.0965342	diploid	0.0385897	diploid	M	＞60	no	Cardiac	poor	I-II	T1-2	no	0.000273786	0.000288079	0	86.7023
#1608	1.97754	2.29483	2.3209	2.03429	2.05739	0.160449	diploid	0.0286968	diploid	M	＞60	no	noncardiac	well or moderate	I-II	T3-4	no	0.00321909	0	0	101.027
#1609	2.32901	2.03712	1.74934	2.02135	1.7358	-0.125328	diploid	-0.132098	diploid	F	＜60	no	noncardiac	well or moderate	I-II	T3-4	no	0	0	0	16.3285
#1610	2.04369	2.09149	2.04678	2.24162	2.19369	0.0233887	diploid	0.0968464	diploid	M	＞60	yes	Cardiac	poor	I-II	T3-4	no	0.0012609	0.000662412	0	94.1273
#1611	2.06098	2.37199	2.30181	2.4615	2.38867	0.150904	diploid	0.194334	diploid	M	＞60	no	noncardiac	well or moderate	I-II	T3-4	no	0.00348523	0.00268337	0	96.4271
#1612	1.97427	2.37976	2.41078	2.30643	2.3365	0.205389	amplification	0.168249	diploid	F	＜60	no	noncardiac	poor	I-II	T3-4	no	0.00177795	0.00573427	1	69.4209
#1613	2.03324	2.33992	2.30167	2.2641	2.22709	0.150835	diploid	0.113546	diploid	M	＞60	no	noncardiac		I-II	T1-2	no	0.00244798	0.00388065	0	98.0041
#1614	1.95703	2.46298	2.51706	1.97779	2.02122	0.25853	amplification	0.0106085	diploid	F	＜60	no	noncardiac	poor	I-II	T3-4	no	0.00281332	0.00388065	1	21.191
#1615	1.99249	2.16983	2.17801	1.90098	1.90815	0.0890033	diploid	-0.0459271	diploid	F	＞60	no	Cardiac	poor	I-II	T3-4	no	0	0	0	80.3943
#1616	2.09751	2.09068	1.99348	1.53015	1.45901	-0.00325752	diploid	-0.270494	deletion	F	＞60	no	Cardiac	poor	I-II	T3-4	no	0.00327897	0	0	100.107
#1617	2.14012	2.30252	2.15177	2.40871	2.251	0.075883	diploid	0.125502	diploid	M	＜60	yes	noncardiac	well or moderate	I-II	T3-4	no	0.00236546	0	0	93.306
#1618	1.99555	2.20972	2.21465	1.9231	1.92739	0.107327	diploid	-0.0363035	diploid	M	＞60	no	Cardiac	poor	I-II	T3-4	no	0	0	0	89.0021
#1619	2.13415	2.37775	2.22829	2.28857	2.14472	0.114144	diploid	0.0723576	diploid	F	＞60	yes	noncardiac	poor	I-II	T3-4	no	0.000118196	0.000518592	1	41.1006
#1620	1.99363	2.26386	2.27109	2.37043	2.37801	0.135547	diploid	0.189004	diploid	M	＞60	no	noncardiac	well or moderate	I-II	T1-2	no	0.000405711	0.0933496	0	88.9692
#1621	2.1474	2.28874	2.13164	1.44529	1.34608	0.0658183	diploid	-0.326958	deletion	M	＜60	no	noncardiac	poor	III-IV	T3-4	yes	0.00159591	0	0	26.1191
#1622	2.17879	2.05771	1.88885	2.24203	2.05805	-0.0555743	diploid	0.0290252	diploid	M	＜60	no	noncardiac	poor	I-II	T3-4	yes	0.000130453	0.000369511	0	113.61
#1623	2.09651	2.24678	2.14335	2.35313	2.2448	0.0716768	diploid	0.122402	diploid	M	＞60	no	noncardiac	poor	III-IV	T1-2	yes	0.00954629	0.0147121	0	91.9261
#1624	2.12976	2.18493	2.05181	2.38376	2.23852	0.0259045	diploid	0.119261	diploid	M	＞60	no	noncardiac	poor	I-II	T1-2	yes	0.00395793	0.00095554	0	116.337
#1625	2.10754	2.19577	2.08372	1.2755	1.21041	0.0418596	diploid	-0.394796	deletion	F	＞60	yes	Cardiac	well or moderate	III-IV	T3-4	yes	0.00305196	0	1	12.4517
#1626	2.15322	2.15352	2.00028	2.11834	1.9676	0.000139964	diploid	-0.0161979	diploid	M	＜60	yes	noncardiac	poor	III-IV	T3-4	yes	0	0.000845304	1	72.5092
#1627	2.11429	2.16778	2.0506	0.776149	0.734194	0.0253007	diploid	-0.632903	deletion	M	＞60	yes	Cardiac	poor	I-II	T1-2	yes	0.00118034	0	1	13.7659
#1628	2.09281	2.57551	2.46129	2.18541	2.0885	0.230646	amplification	0.0442493	diploid	M	＞60	no	Cardiac		I-II	T1-2	yes	0.0106335	0	0	91.2033
#1629	2.11525	2.3147	2.18859	2.01297	1.90329	-0.0134933	diploid	-0.0213722	diploid	M	＜60	no	noncardiac	poor	III-IV	T3-4	yes	0.00121651	0.00342439	0	135.162
#1630	2.08699	2.23309	2.14001	2.3042	2.20815	0.0942925	diploid	-0.0483561	diploid	M	＜60	no	noncardiac	poor	III-IV	T3-4	yes	0.00733659	0.0151913	1	5.78234
#1631	2.19796	2.28126	2.07579	2.36462	2.15165	0.102927	diploid	0.0158138	diploid	M	＜60	no	noncardiac	poor	III-IV	T3-4	yes	0.00879003	0	1	10.152
#1632	2.11195	2.25183	2.13246	1.90788	1.80674	0.0700044	diploid	0.104075	diploid	F	＞60	no	noncardiac	poor	III-IV	T3-4	yes	0.0154963	0	1	9.26489
#1633	2.09494	2.15272	2.05517	2.86476	2.73494	0.0662314	diploid	-0.0966289	diploid	M	＞60	yes	noncardiac	poor	III-IV	T3-4	yes	0	0	0	111.54
#1634	2.10549	2.31216	2.19631	2.08936	1.98468	0.0378968	diploid	0.0758263	diploid	M	＜60	no	noncardiac	poor	III-IV	T3-4	yes	0.00545911	0.0595742	0	133.585
#1635	2.11011	2.41438	2.2884	2.12847	2.01741	0.0275827	diploid	0.367468	amplification	M	＞60	no	noncardiac	poor	III-IV	T3-4	yes	0.0101598	0	1	117.914
#1636	2.2019	2.23364	2.02882	1.19549	1.08587	0.0981563	diploid	-0.00766122	diploid	M	＜60	no	noncardiac	poor	III-IV	T3-4	yes	0.0102964	0.00756042	1	25.7906
#1637	2.11251	2.14473	2.03051	1.25437	1.18757	0.144198	diploid	0.00870448	diploid	F	＜60	no	noncardiac	poor	III-IV	T3-4	yes	0.00320973	0	0	133.125
#1638	2.05286	2.07601	2.02255	2.12897	2.07416	0.0144108	diploid	-0.457063	deletion	M	＜60	no	noncardiac	poor	I-II	T3-4	yes	0.0074071	0.00487606	0	133.224
#1639	2.14861	2.05492	1.91279	4.03414	3.75512	0.015253	diploid	-0.406216	deletion	M	＞60	no	Cardiac	poor	III-IV	T3-4	yes	0.000528055	0	1	16.5914
#1640	2.0328	2.09793	2.06408	0.881114	0.866898	0.0112762	diploid	0.0370783	diploid	M	＞60	no	Cardiac	well or moderate	I-II	T3-4	yes	0.000968555	0	1	56.4435
#1641	2.13877	2.20588	2.06275	1.906	1.78233	-0.0436049	diploid	0.877559	amplification	M	＞60	yes	noncardiac	well or moderate	III-IV	T3-4	yes	0.0138554	0.00660656	1	4.00821
#1642	2.26276	2.29212	2.02596	2.14107	1.89245	-0.00565414	diploid	-0.507146	deletion	M	＞60	no	noncardiac	poor	III-IV	T3-4	yes	0.00769167	0.00787582	1	21.191
#1643	2.18471	2.30142	2.10684	1.59903	1.46383	0.0320406	diploid	-0.566551	deletion	M	＞60	no	Cardiac	poor	I-II	T3-4	yes	2.4329e-05	0	1	15.9343
#1644	2.19719	2.21403	2.01533	2.2408	2.03969	0.0313746	diploid	-0.108837	diploid	F	＞60	no	noncardiac	poor	III-IV	T3-4	yes	0.0296623	0.0242978	0	73.8563
#1645	2.23988	2.12753	1.89968	2.07456	1.85239	0.0129775	diploid	-0.0537774	diploid	M	＜60	no	Cardiac	poor	III-IV	T3-4	yes	0.00255618	0.00415975	1	36.6324
#1646	2.16694	2.10979	1.94726	2.03098	1.87452	0.0534193	diploid	-0.268084	deletion	M	＞60	no	Cardiac	well or moderate	III-IV	T3-4	yes	0.0128499	0	1	13.2731
#1647	2.09084	2.25556	2.15755	2.48169	2.37386	0.00766377	diploid	0.0198463	diploid	M	＞60	yes	Cardiac	poor	III-IV	T3-4	yes	0.00522057	0.00372706	1	27.2361
#1648	2.11737	2.33531	2.20585	2.15086	2.03163	-0.0501604	diploid	-0.0738061	diploid	M	＜60	yes	Cardiac	poor	III-IV	T3-4	yes	0.00269358	0.00120223	0	71.7207
#1649	2.18885	2.31149	2.11206	1.87331	1.71168	-0.026371	diploid	-0.0627409	diploid	M	＞60	no	Cardiac	poor	III-IV	T3-4	yes	0.000170295	0.0809793	1	28.1889
#1650	2.16056	2.36508	2.18932	2.26007	2.09211	0.078777	diploid	0.186932	diploid	F	＜60	no	noncardiac	poor	III-IV	T3-4	yes	0.00961163	0.00410203	1	40.8706
#1651	2.21168	2.18184	1.97301	2.16441	1.95726	0.0560279	diploid	-0.144161	diploid	M	＞60	yes	Cardiac		III-IV	T3-4	yes	0.000476372	0.000567572	0	121.889
#1652	2.0902	2.42033	2.31588	2.1777	2.08372	0.0946589	diploid	0.0460556	diploid	F	＞60	no	noncardiac	poor	III-IV	T3-4	yes	0.0329528	0	1	115.417
#1653	2.08768	2.20611	2.11346	2.22687	2.13335	0.157941	diploid	0.0418604	diploid	F	＜60	no	noncardiac	poor	III-IV	T3-4	yes	0.000624313	0.384882	0	121.659
#1654	2.19516	2.10677	1.91947	2.27868	2.07609	0.0567316	diploid	0.0666748	diploid	M	＞60	yes	noncardiac	poor	III-IV	T3-4	yes	0.00179971	0.0257416	1	14.5544
#1655	2.14318	2.27451	2.12256	2.39882	2.23855	-0.0402643	diploid	0.0380465	diploid	F	＜60	no	Cardiac	poor	III-IV	T3-4	yes	0.00790118	0.00249526	0	121.396
#1656	2.20698	2.10196	1.90483	2.16296	1.96011	-0.0475875	diploid	-0.0199464	diploid	M	＜60	no	noncardiac	poor	III-IV	T3-4	yes	0.000316154	0.000137624	0	133.257
#1657	2.20403	2.19157	1.98869	1.08627	0.985709	0.0612776	diploid	0.119277	diploid	M	＞60	yes	noncardiac	poor	III-IV	T3-4	yes	0.00209647	0	0	12.8131
#1658	2.1404	2.36268	2.20771	1.94573	1.8181	0.103853	diploid	-0.0909498	diploid	M	＞60	no	noncardiac	poor	III-IV	T3-4	yes	0.00133647	0	0	0.591376
#1659	2.17063	2.10003	1.93495	1.76279	1.62422	-0.0325235	diploid	-0.187892	diploid	M	＜60	yes	Cardiac	well or moderate	III-IV	T3-4	yes	0.000554818	0	0	49.1828
#1660	2.12704	2.26169	2.1266	2.18585	2.05529	0.0633013	diploid	0.0276463	diploid	F	＞60	no	noncardiac	poor	III-IV	T3-4	yes	0.00216714	0.213383	0	13.7331
#1661	2.13849	2.22664	2.08245	1.95709	1.83035	0.0412232	diploid	-0.0848275	diploid	F	＞60	no	noncardiac	poor	I-II	T3-4	no	0.00826654	7.84681e-05	0	0.459959
#1662	2.17134	2.27131	2.09208	1.04752	0.964857	0.0460396	diploid	-0.517572	deletion	F	＞60	yes	cardiac	well or moderate	I-II	T3-4	no	0.000191664	0.00028284	0	105.626
#1663	2.1594	2.25811	2.09142	1.68581	1.56136	0.0457087	diploid	-0.219319	deletion	M	＞60	no	noncardiac	poor	I-II	T1-2	no	0.00172434	0.000350199	1	89.0021
#1664	2.1481	2.24507	2.09028	1.67213	1.55685	0.0451419	diploid	-0.221577	deletion	M	＞60	yes	noncardiac	well or moderate	I-II	T3-4	no	0.000377477	0	0	100.501
#1665	2.11694	2.20658	2.08469	2.51259	2.37379	0.042343	diploid	0.186895	diploid	F	＜60	no	noncardiac	poor	I-II	T1-2	no	0.00254125	0	0	105.133
#1666	2.17642	2.08669	1.91754	1.77133	1.62775	-0.0412311	diploid	-0.186127	diploid	M	＜60	no	noncardiac	well or moderate	I-II	T3-4	no	0.000316652	0.00035461	0	104.674
#1667	2.07795	2.2008	2.11825	1.93711	1.86445	0.0591234	diploid	-0.0677745	diploid	M	＞60	no	cardiac	well or moderate	I-II	T3-4	no	0.0012023	0	0	100.632
#1668	2.12031	2.11206	1.99222	1.60736	1.51616	-0.00389009	diploid	-0.24192	deletion	M	＞60	no	noncardiac	well or moderate	I-II	T3-4	no	0.000120576	0	0	103.951
#1669	2.25696	2.18206	1.93363	1.54102	1.36557	-0.0331864	diploid	-0.317213	deletion	F	＞60	no	noncardiac	well or moderate	I-II	T1-2	no	0.000654663	0	1	84.271
#1670	1.98088	2.28787	2.30996	1.6098	1.62534	0.154979	diploid	-0.187329	diploid	F	＞60	yes	noncardiac	well or moderate	III-IV	T3-4	no	0	0.00202854	0	103.129
#1671	2.16377	2.18042	2.01539	1.69628	1.5679	0.00769505	diploid	-0.216052	deletion	M	＜60	no	noncardiac		I-II	T3-4	no	0	0	0	103.261
#1672	2.19464	2.05604	1.87369	2.49205	2.27103	-0.0631557	diploid	0.135517	diploid	M	＜60	yes	noncardiac	well or moderate	I-II	T3-4	no	0.000328557	0.000472737	1	90.1191
#1673	2.18501	2.11566	1.93652	2.0654	1.89051	-0.0317407	diploid	-0.0547437	diploid	M	＜60	no	noncardiac	poor	I-II	T1-2	no	0.0036924	0.00107546	0	97.0513
#1674	2.24212	2.13811	1.90722	1.43082	1.27631	-0.0463889	diploid	-0.361847	deletion	F	＞60	no	cardiac	well or moderate	I-II	T3-4	no	0.0160311	0	0	81.6099
#1675	2.11846	2.18664	2.06436	2.18008	2.05817	0.0321801	diploid	0.0290835	diploid	M	＜60	yes	noncardiac	poor	I-II	T3-4	no	0.00153801	0.000250566	0	101.651
#1676	2.19427	2.15099	1.96055	2.05492	1.87299	-0.0197272	diploid	-0.0635067	diploid	M	＞60	yes	noncardiac	poor	I-II	T3-4	no	0.00286501	0.000415213	0	101.29
#1677	2.06387	2.18379	2.11621	1.82178	1.76541	0.0581057	diploid	-0.117297	diploid	M	＞60	no	noncardiac	poor	I-II	T3-4	no	0.00703797	0	0	98.3984
#1678	2.21412	2.13537	1.92887	2.05578	1.85698	-0.0355644	diploid	-0.0715109	diploid	M	＞60	no	cardiac	well or moderate	I-II	T3-4	no	0.00297314	0.052937	0	64.8214
#1679	2.09127	2.19048	2.09488	2.34277	2.24052	0.0474406	diploid	0.12026	diploid	M	＞60	no	noncardiac	poor	I-II	T3-4	no	0.000395127	0.0354756	0	100.172
#1680	2.17023	2.13457	1.96714	2.17199	2.00163	-0.0164286	diploid	0.000812563	diploid	M	＜60	no	cardiac	poor	I-II	T1-2	no	0.00267425	0	0	99.7125
#1681	2.02514	2.61957	2.58705	2.4592	2.42867	0.293525	amplification	0.214335	amplification	M	＜60	no	cardiac	poor	III-IV	T3-4	yes	0.00108717	0.000266974	0	137.692
#1682	2.00868	2.13853	2.12928	2.32555	2.3155	0.064642	diploid	0.157748	diploid	M	＜60	no	noncardiac	poor	III-IV	T1-2	yes	0.00101611	0.0668381	0	140.32
#1683	2.09333	2.17428	2.07735	2.51142	2.39946	0.0386735	diploid	0.199728	diploid	M	＞60	no	noncardiac	poor	III-IV	T3-4	yes	0.00177411	0.000386002	1	12.4189
#1684	2.02757	2.10675	2.0781	2.17988	2.15024	0.0390522	diploid	0.0751187	diploid	M	＞60	yes	cardiac	well or moderate	I-II	T3-4	yes	0.000346632	0.126587	1	22.0452
#1685	2.10971	2.28637	2.16748	2.17613	2.06297	0.0837397	diploid	0.0314826	diploid	F	＞60	no	noncardiac	poor	III-IV	T3-4	yes	0.000727435	0.00195263	1	48.0329
#1686	2.11113	2.06093	1.95244	1.9277	1.82623	-0.0237792	diploid	-0.0868869	diploid	M	＞60	yes	cardiac	poor	III-IV	T3-4	yes	0.00276344	0	1	12.9774
#1687	2.08664	2.20004	2.1087	2.23677	2.1439	0.0543478	diploid	0.0719518	diploid	F	＜60	no	noncardiac	poor	III-IV	T3-4	yes	0.00846289	0.00911234	1	5.97947
#1688	2.05261	2.13541	2.08068	1.91543	1.86633	0.0403395	diploid	-0.0668347	diploid	M	＜60	no	cardiac	poor	I-II	T3-4	yes	0.00108251	0.0710134	1	10.7433
#1689	2.08095	2.28851	2.19949	1.82323	1.7523	0.0997429	diploid	-0.123849	diploid	M	＜60	no	noncardiac	poor	III-IV	T3-4	yes	0.00194933	0.000283884	1	18.8912
#1690	2.02926	2.23622	2.20398	2.38599	2.35159	0.101992	diploid	0.175796	diploid	M	＜60	no	noncardiac	poor	I-II	T3-4	yes	0.00124732	0.00240413	0	139.138
#1691	2.09435	2.07753	1.98394	2.41112	2.3025	-0.00802959	diploid	0.151252	diploid	M	＜60	no	noncardiac		III-IV	T3-4	yes	0.00523858	0.00251329	1	53.3224
#1692	2.13688	2.10031	1.96578	2.07664	1.94362	-0.0171107	diploid	-0.0281909	diploid	F	＞60	yes	noncardiac		III-IV	T3-4	yes	0	0.000248989	1	9.10062
#1693	2.15619	2.11007	1.95721	2.17217	2.01482	-0.0213928	diploid	0.00741201	diploid	M	＞60	no	cardiac	poor	I-II	T3-4	yes	7.03652e-05	0	0	138.71
#1694	2.06227	2.21166	2.14488	2.51317	2.43729	0.0724423	diploid	0.218644	amplification	F	＜60	yes	noncardiac	poor	III-IV	T3-4	yes	0.000661623	0.000155818	1	9.82341
#1695	2.0879	2.27755	2.18167	2.81002	2.69172	0.0908327	diploid	0.345859	amplification	M	＜60	yes	noncardiac	poor	I-II	T3-4	yes	0.000320418	0.000439384	1	25.2977
#1696	2.11188	2.10765	1.996	2.47758	2.34633	-0.0020001	diploid	0.173164	diploid	M	＜60	yes	noncardiac	poor	III-IV	T3-4	yes	0.000353522	7.37147e-06	0	138.283
#1697	2.01988	2.36928	2.34596	1.22877	1.21668	0.17298	diploid	-0.391661	deletion	M	＜60	no	noncardiac	poor	III-IV	T3-4	yes	0.00130417	0.00065375	0	68.1396
#1698	1.98221	2.17368	2.19319	2.25783	2.27809	0.0965973	diploid	0.139046	diploid	M	＞60	no	cardiac		III-IV	T3-4	yes	0.000850443	0.000284152	0	132.567
#1699	2.05452	2.01288	1.95946	1.44144	1.40319	-0.0202703	diploid	-0.298406	deletion	F	＞60	no	noncardiac	poor	III-IV	T3-4	yes	0.00140844	0.000410662	1	14.2587
#1700	2.10247	2.19	2.08326	1.6758	1.59412	0.0416295	diploid	-0.20294	deletion	M	＞60	no	noncardiac	well or moderate	I-II	T3-4	yes	0.00120961	0	0	137.889
